# Supplementary material for: Design, modular synthesis and screening of 58 shape-diverse 3-D fragments
Source: Chem Sci. 2025 Sep 19;16(42):20030–41. doi: 10.1039/d5sc05819h (PMC12486152; doi:10.1039/d5sc05819h)
Supplement: SC-016-D5SC05819H-s002 [file SC-016-D5SC05819H-s002.cif]

# Supplementary Information (SI) for Chemical Science.
# This journal is © The Royal Society of Chemistry 2025

####################################################################### 
# 
# This file contains crystal structure data downloaded from the 
# Cambridge Structural Database (CSD) hosted by the Cambridge 
# Crystallographic Data Centre (CCDC).
# 
# Full information about CCDC data access policies and citation 
# guidelines are available at http://www.ccdc.cam.ac.uk/access/V1 
# 
# Audit and citation data items may have been added by the CCDC. 
# Please retain this information to preserve the provenance of 
# this file and to allow appropriate attribution of the data. 
# 
#######################################################################

data_paob1924
_audit_block_doi                 10.5517/ccdc.csd.cc28crm1
_database_code_depnum_ccdc_archive 'CCDC 2096673'
loop_
_citation_id
_citation_doi
_citation_year
1 10.26434/chemrxiv-2025-mxs07 2025
loop_
_audit_author_name
_audit_author_address
'Adrian C Whitwood'
;University of York
United Kingdom
;
_audit_update_record             
;
2021-07-15 deposited with the CCDC.	2025-09-19 downloaded from the CCDC.
;
_audit_creation_date             2019-12-06
_audit_creation_method           
;
Olex2 1.2
(compiled 2018.05.29 svn.r3508 for OlexSys, GUI svn.r5506)
;
_shelx_SHELXL_version_number     2018/3
_chemical_name_common            ?
_chemical_name_systematic        ?
_chemical_formula_moiety         'C10 H12 O2 S'
_chemical_formula_sum            'C10 H12 O2 S'
_chemical_formula_weight         196.26
_chemical_melting_point          ?
_chemical_oxdiff_formula         'C10 H10 O2 S1'
_chemical_oxdiff_usercomment     'Tom Downes TD 4/98'
loop_
_atom_type_symbol
_atom_type_description
_atom_type_scat_dispersion_real
_atom_type_scat_dispersion_imag
_atom_type_scat_source
C C 0.0181 0.0091 'International Tables Vol C Tables 4.2.6.8 and 6.1.1.4'
H H 0.0000 0.0000 'International Tables Vol C Tables 4.2.6.8 and 6.1.1.4'
O O 0.0492 0.0322 'International Tables Vol C Tables 4.2.6.8 and 6.1.1.4'
S S 0.3331 0.5567 'International Tables Vol C Tables 4.2.6.8 and 6.1.1.4'

_shelx_space_group_comment       
;
The symmetry employed for this shelxl refinement is uniquely defined
by the following loop, which should always be used as a source of
symmetry information in preference to the above space-group names.
They are only intended as comments.
;
_space_group_crystal_system      monoclinic
_space_group_IT_number           14
_space_group_name_H-M_alt        'P 1 21/c 1'
_space_group_name_Hall           '-P 2ybc'
loop_
_space_group_symop_operation_xyz
'x, y, z'
'-x, y+1/2, -z+1/2'
'-x, -y, -z'
'x, -y-1/2, z-1/2'

_cell_length_a                   5.3862(2)
_cell_length_b                   6.8010(3)
_cell_length_c                   24.9772(13)
_cell_angle_alpha                90
_cell_angle_beta                 91.998(4)
_cell_angle_gamma                90
_cell_volume                     914.40(8)
_cell_formula_units_Z            4
_cell_measurement_reflns_used    1636
_cell_measurement_temperature    109.95(10)
_cell_measurement_theta_max      70.4410
_cell_measurement_theta_min      3.5410
_shelx_estimated_absorpt_T_max   ?
_shelx_estimated_absorpt_T_min   ?
_exptl_absorpt_coefficient_mu    2.837
_exptl_absorpt_correction_T_max  1.000
_exptl_absorpt_correction_T_min  0.617
_exptl_absorpt_correction_type   gaussian
_exptl_absorpt_process_details   
;
CrysAlisPro 1.171.40.53 (Rigaku Oxford Diffraction, 2019)
Numerical absorption correction based on gaussian integration over
			a multifaceted crystal model
Empirical absorption correction using spherical harmonics,
 implemented in SCALE3 ABSPACK scaling algorithm.
;
_exptl_absorpt_special_details   ?
_exptl_crystal_colour            'clear light yellow'
_exptl_crystal_colour_lustre     clear
_exptl_crystal_colour_modifier   light
_exptl_crystal_colour_primary    yellow
_exptl_crystal_density_diffrn    1.426
_exptl_crystal_density_meas      ?
_exptl_crystal_density_method    ?
_exptl_crystal_description       plate
_exptl_crystal_F_000             416
loop_
_exptl_crystal_face_index_h
_exptl_crystal_face_index_k
_exptl_crystal_face_index_l
_exptl_crystal_face_perp_dist
0 0 -1 0.0061
0 0 1 0.0155
1 1 2 0.0571
-1 -1 -2 0.0443
0 -2 -1 0.0974
1 0 2 0.0943
-1 0 -2 0.0309

_exptl_crystal_recrystallization_method 
'crystallisation from chloroform and pentane'
_exptl_crystal_size_max          0.279
_exptl_crystal_size_mid          0.116
_exptl_crystal_size_min          0.022
loop_
_exptl_oxdiff_crystal_face_indexfrac_h
_exptl_oxdiff_crystal_face_indexfrac_k
_exptl_oxdiff_crystal_face_indexfrac_l
_exptl_oxdiff_crystal_face_x
_exptl_oxdiff_crystal_face_y
_exptl_oxdiff_crystal_face_z
-0.0001 -0.0010 -0.9996 -0.0573 0.0047 -0.0223
0.0001 0.0010 0.9996 0.0573 -0.0047 0.0223
1.0032 0.9996 1.9868 -0.0093 -0.0217 0.3882
-1.0032 -0.9996 -1.9868 0.0093 0.0217 -0.3882
-0.0054 -1.9987 -0.9873 0.0652 0.3670 -0.2641
1.0005 0.0007 1.9930 0.0520 0.1594 0.2673
-1.0005 -0.0007 -1.9930 -0.0520 -0.1594 -0.2673

_exptl_transmission_factor_max   ?
_exptl_transmission_factor_min   ?
_diffrn_reflns_av_R_equivalents  0.0172
_diffrn_reflns_av_unetI/netI     0.0253
_diffrn_reflns_Laue_measured_fraction_full 1.000
_diffrn_reflns_Laue_measured_fraction_max 1.000
_diffrn_reflns_limit_h_max       6
_diffrn_reflns_limit_h_min       -6
_diffrn_reflns_limit_k_max       8
_diffrn_reflns_limit_k_min       -6
_diffrn_reflns_limit_l_max       29
_diffrn_reflns_limit_l_min       -25
_diffrn_reflns_number            2995
_diffrn_reflns_point_group_measured_fraction_full 1.000
_diffrn_reflns_point_group_measured_fraction_max 1.000
_diffrn_reflns_theta_full        67.046
_diffrn_reflns_theta_max         67.046
_diffrn_reflns_theta_min         3.541
_diffrn_ambient_environment      N~2~
_diffrn_ambient_temperature      109.95(10)
_diffrn_detector                 'CCD plate'
_diffrn_detector_area_resol_mean 16.1450
_diffrn_detector_type            Eos
_diffrn_measured_fraction_theta_full 1.000
_diffrn_measured_fraction_theta_max 1.000
_diffrn_measurement_details      
;
List of Runs (angles in degrees, time in seconds):

  # Type    Start    End  Width  t~exp~   \w     \q     \k     \f   Frames
#--------------------------------------------------------------------------
  1  \w     -9.00  29.00   1.00    1.00    --    0.00 -77.00-180.00   38
  2  \w     17.00  42.00   1.00    1.00    --    0.00  77.00 -30.00   25
  3  \w    -20.00   6.00   1.00    1.00    --    0.00 -77.00  90.00   26
  4  \w     28.00 121.00   1.00    1.50    --   54.00  37.00 -30.00   93
  5  \w     28.00 100.00   1.00    1.50    --   54.00-125.00  30.00   72
  6  \w     49.00  75.00   1.00    1.50    --   54.00 -77.00-180.00   26
  7  \w     38.00  93.00   1.00    1.50    --   54.00  57.00 120.00   55
  8  \w     39.00  97.00   1.00    3.00    --  108.00 -91.00   0.00   58
  9  \w     36.00 103.00   1.00    3.00    --  108.00-111.00 -60.00   67
 10  \w     75.00 101.00   1.00    3.00    --  108.00-111.00   0.00   26
 11  \w     37.00  94.00   1.00    3.00    --  108.00 -91.00  90.00   57
 12  \w     67.00 137.00   1.00    3.00    --  108.00 178.00 -60.00   70
 13  \w     86.00 169.00   1.00    3.00    --  108.00  63.00 120.00   83
 14  \w    127.00 154.00   1.00    3.00    --  108.00 111.00 -90.00   27
 15  \w    113.00 173.00   1.00    3.00    --  108.00  77.00  60.00   60
 16  \w     39.00  66.00   1.00    3.00    --  108.00-111.00   0.00   27
;
_diffrn_measurement_device       'four-circle diffractometer'
_diffrn_measurement_device_type  'SuperNova, Dual, Cu at home/near, Eos'
_diffrn_measurement_method       '\w scans'
_diffrn_orient_matrix_type       
'CrysAlisPro convention (1999,Acta A55,543-557)'
_diffrn_orient_matrix_UB_11      -0.0623662000
_diffrn_orient_matrix_UB_12      -0.0608225000
_diffrn_orient_matrix_UB_13      0.0573991000
_diffrn_orient_matrix_UB_21      0.1684789000
_diffrn_orient_matrix_UB_22      -0.1818381000
_diffrn_orient_matrix_UB_23      -0.0045187000
_diffrn_orient_matrix_UB_31      0.2229068000
_diffrn_orient_matrix_UB_32      0.1205736000
_diffrn_orient_matrix_UB_33      0.0221736000
_diffrn_radiation_monochromator  mirror
_diffrn_radiation_probe          x-ray
_diffrn_radiation_type           CuK\a
_diffrn_radiation_wavelength     1.54184
_diffrn_source                   'micro-focus sealed X-ray tube'
_diffrn_source_type              'SuperNova (Cu) X-ray Source'
_reflns_Friedel_coverage         0.000
_reflns_Friedel_fraction_full    .
_reflns_Friedel_fraction_max     .
_reflns_number_gt                1452
_reflns_number_total             1636
_reflns_odcompleteness_completeness 99.89
_reflns_odcompleteness_iscentric 1
_reflns_odcompleteness_theta     66.97
_reflns_special_details          
;
 Reflections were merged by SHELXL according to the crystal
 class for the calculation of statistics and refinement.
 
 _reflns_Friedel_fraction is defined as the number of unique
 Friedel pairs measured divided by the number that would be
 possible theoretically, ignoring centric projections and
 systematic absences.
;
_reflns_threshold_expression     'I > 2\s(I)'
_computing_cell_refinement       'CrysAlisPro 1.171.40.53 (Rigaku OD, 2019)'
_computing_data_collection       'CrysAlisPro 1.171.40.53 (Rigaku OD, 2019)'
_computing_data_reduction        'CrysAlisPro 1.171.40.53 (Rigaku OD, 2019)'
_computing_molecular_graphics    'Olex2 (Dolomanov et al., 2009)'
_computing_publication_material  'Olex2 (Dolomanov et al., 2009)'
_computing_structure_refinement  'ShelXL (Sheldrick, 2015)'
_computing_structure_solution    'ShelXT (Sheldrick, 2015)'
_refine_diff_density_max         0.322
_refine_diff_density_min         -0.201
_refine_diff_density_rms         0.044
_refine_ls_extinction_coef       .
_refine_ls_extinction_method     none
_refine_ls_goodness_of_fit_ref   1.032
_refine_ls_hydrogen_treatment    mixed
_refine_ls_matrix_type           full
_refine_ls_number_parameters     173
_refine_ls_number_reflns         1636
_refine_ls_number_restraints     0
_refine_ls_R_factor_all          0.0361
_refine_ls_R_factor_gt           0.0306
_refine_ls_restrained_S_all      1.032
_refine_ls_shift/su_max          0.000
_refine_ls_shift/su_mean         0.000
_refine_ls_structure_factor_coef Fsqd
_refine_ls_weighting_details     
'w=1/[\s^2^(Fo^2^)+(0.0365P)^2^+0.3646P] where P=(Fo^2^+2Fc^2^)/3'
_refine_ls_weighting_scheme      calc
_refine_ls_wR_factor_gt          0.0731
_refine_ls_wR_factor_ref         0.0781
_refine_special_details          
;
The thiophenyl group was disordered and modelled as a mix of two rotamers
with a refined occupancy of 0.749:0.251(2).  The ADP of proximal pairs of
disordered atoms were constrained to be equal, namely S1 & C9a, S1a & C9.
;
_olex2_refinement_description    
;
1. Fixed Uiso
 At 1.2 times of:
  All C(H) groups
2. Uiso/Uaniso restraints and constraints
Uanis(S1A) = Uanis(C9)
Uanis(C9A) = Uanis(S1)
3. Others
 Sof(C9A)=Sof(H9A)=Sof(S1A)=1-FVAR(1)
 Sof(C9)=Sof(H9)=Sof(S1)=FVAR(1)
4.a Aromatic/amide H refined with riding coordinates:
 C9A(H9A)
;
_atom_sites_solution_hydrogens   mixed
_atom_sites_solution_primary     dual
_atom_sites_solution_secondary   ?
loop_
_atom_site_label
_atom_site_type_symbol
_atom_site_fract_x
_atom_site_fract_y
_atom_site_fract_z
_atom_site_U_iso_or_equiv
_atom_site_adp_type
_atom_site_occupancy
_atom_site_site_symmetry_order
_atom_site_calc_flag
_atom_site_refinement_flags_posn
_atom_site_refinement_flags_adp
_atom_site_refinement_flags_occupancy
_atom_site_disorder_assembly
_atom_site_disorder_group
C1 C 0.8084(3) 0.3111(2) 0.45733(6) 0.0163(3) Uani 1 1 d . . . . .
C2 C 0.6540(3) 0.1614(2) 0.42645(6) 0.0170(3) Uani 1 1 d . . . . .
H2 H 0.482(3) 0.177(3) 0.4372(7) 0.022(5) Uiso 1 1 d . . . . .
C3 C 0.7499(3) -0.0485(2) 0.43955(6) 0.0215(3) Uani 1 1 d . . . . .
H3A H 0.612(4) -0.140(3) 0.4328(8) 0.027(5) Uiso 1 1 d . . . . .
H3B H 0.797(4) -0.059(3) 0.4764(8) 0.031(5) Uiso 1 1 d . . . . .
C4 C 0.9570(3) -0.0887(2) 0.39969(7) 0.0244(4) Uani 1 1 d . . . . .
H4A H 1.119(4) -0.077(3) 0.4176(8) 0.035(5) Uiso 1 1 d . . . . .
H4B H 0.941(4) -0.219(3) 0.3863(8) 0.038(6) Uiso 1 1 d . . . . .
C5 C 0.9279(3) 0.0675(2) 0.35503(6) 0.0191(3) Uani 1 1 d . . . . .
H5A H 1.064(3) 0.163(3) 0.3586(7) 0.022(5) Uiso 1 1 d . . . . .
H5B H 0.927(3) 0.010(3) 0.3191(7) 0.023(5) Uiso 1 1 d . . . . .
C6 C 0.6798(3) 0.1710(2) 0.36511(6) 0.0160(3) Uani 1 1 d . . . . .
H6 H 0.544(3) 0.081(3) 0.3513(7) 0.016(4) Uiso 1 1 d . . . . .
C7 C 0.6407(3) 0.3688(2) 0.33904(6) 0.0159(3) Uani 1 1 d . . . . .
C8 C 0.7818(3) 0.4424(2) 0.29843(6) 0.0186(3) Uani 1 1 d . . . . .
H8 H 0.918(4) 0.389(3) 0.2845(8) 0.028(5) Uiso 1 1 d . . . . .
C9 C 0.429(3) 0.6512(18) 0.3161(6) 0.0217(12) Uani 0.749(2) 1 d . . P A 1
H9 H 0.296(6) 0.775(5) 0.3119(11) 0.029(8) Uiso 0.749(2) 1 d . . P A 1
C9A C 0.678(3) 0.6120(19) 0.2758(7) 0.0190(2) Uani 0.251(2) 1 d . . P A 2
H9A H 0.739272 0.677461 0.246412 0.023 Uiso 0.251(2) 1 calc R . P A 2
C10 C 0.4367(3) 0.4928(2) 0.34899(6) 0.0201(3) Uani 1 1 d . . . . .
H10 H 0.322(3) 0.471(3) 0.3746(7) 0.024(5) Uiso 1 1 d . . . . .
O1 O 1.0034(2) 0.38016(18) 0.44225(4) 0.0280(3) Uani 1 1 d . . . . .
O2 O 0.7177(2) 0.35550(18) 0.50384(5) 0.0273(3) Uani 1 1 d . . . . .
H2A H 0.823(5) 0.450(4) 0.5226(11) 0.070(8) Uiso 1 1 d . . . . .
S1 S 0.66999(19) 0.65555(10) 0.27214(4) 0.0190(2) Uani 0.749(2) 1 d . . P A 1
S1A S 0.406(2) 0.6881(12) 0.3117(4) 0.0217(12) Uani 0.251(2) 1 d . . P A 2

loop_
_atom_site_aniso_label
_atom_site_aniso_U_11
_atom_site_aniso_U_22
_atom_site_aniso_U_33
_atom_site_aniso_U_23
_atom_site_aniso_U_13
_atom_site_aniso_U_12
C1 0.0175(7) 0.0177(7) 0.0138(7) 0.0037(6) 0.0013(5) 0.0025(6)
C2 0.0151(7) 0.0200(8) 0.0160(7) 0.0024(6) 0.0012(5) -0.0022(6)
C3 0.0241(8) 0.0193(8) 0.0207(8) 0.0050(6) -0.0031(6) -0.0048(6)
C4 0.0259(8) 0.0198(8) 0.0272(9) 0.0035(7) -0.0020(7) 0.0034(6)
C5 0.0210(7) 0.0167(7) 0.0196(8) -0.0011(6) 0.0014(6) 0.0014(6)
C6 0.0172(7) 0.0162(7) 0.0147(7) -0.0001(6) -0.0004(5) -0.0025(5)
C7 0.0171(7) 0.0176(7) 0.0128(7) -0.0021(5) -0.0029(5) -0.0025(6)
C8 0.0190(7) 0.0204(8) 0.0164(7) -0.0015(6) 0.0013(6) -0.0012(6)
C9 0.023(2) 0.018(3) 0.0237(16) 0.0049(18) 0.0005(12) 0.001(2)
C9A 0.0211(3) 0.0174(5) 0.0185(3) 0.0054(3) 0.0009(2) 0.0009(3)
C10 0.0188(7) 0.0212(8) 0.0204(8) -0.0025(6) 0.0022(6) -0.0021(6)
O1 0.0261(6) 0.0381(7) 0.0202(6) -0.0099(5) 0.0077(5) -0.0143(5)
O2 0.0263(6) 0.0354(7) 0.0208(6) -0.0091(5) 0.0087(5) -0.0098(5)
S1 0.0211(3) 0.0174(5) 0.0185(3) 0.0054(3) 0.0009(2) 0.0009(3)
S1A 0.023(2) 0.018(3) 0.0237(16) 0.0049(18) 0.0005(12) 0.001(2)

_geom_special_details            
;
 All esds (except the esd in the dihedral angle between two l.s. planes)
 are estimated using the full covariance matrix.  The cell esds are taken
 into account individually in the estimation of esds in distances, angles
 and torsion angles; correlations between esds in cell parameters are only
 used when they are defined by crystal symmetry.  An approximate (isotropic)
 treatment of cell esds is used for estimating esds involving l.s. planes.
;
loop_
_geom_bond_atom_site_label_1
_geom_bond_atom_site_label_2
_geom_bond_distance
_geom_bond_site_symmetry_2
_geom_bond_publ_flag
C1 C2 1.509(2) . ?
C1 O1 1.2222(19) . ?
C1 O2 1.3109(19) . ?
C2 H2 0.978(18) . ?
C2 C3 1.549(2) . ?
C2 C6 1.544(2) . ?
C3 H3A 0.98(2) . ?
C3 H3B 0.95(2) . ?
C3 C4 1.545(2) . ?
C4 H4A 0.97(2) . ?
C4 H4B 0.95(2) . ?
C4 C5 1.545(2) . ?
C5 H5A 0.982(19) . ?
C5 H5B 0.979(19) . ?
C5 C6 1.539(2) . ?
C6 H6 1.005(17) . ?
C6 C7 1.506(2) . ?
C7 C8 1.382(2) . ?
C7 C10 1.414(2) . ?
C8 H8 0.90(2) . ?
C8 C9A 1.392(13) . ?
C8 S1 1.6931(16) . ?
C9 H9 1.11(3) . ?
C9 C10 1.354(12) . ?
C9 S1 1.732(17) . ?
C9A H9A 0.9300 . ?
C9A S1A 1.82(2) . ?
C10 H10 0.917(19) . ?
C10 S1A 1.627(7) . ?
O2 H2A 0.97(3) . ?

loop_
_geom_angle_atom_site_label_1
_geom_angle_atom_site_label_2
_geom_angle_atom_site_label_3
_geom_angle
_geom_angle_site_symmetry_1
_geom_angle_site_symmetry_3
_geom_angle_publ_flag
O1 C1 C2 124.45(14) . . ?
O1 C1 O2 122.37(14) . . ?
O2 C1 C2 113.12(13) . . ?
C1 C2 H2 107.3(11) . . ?
C1 C2 C3 109.89(12) . . ?
C1 C2 C6 114.28(12) . . ?
C3 C2 H2 110.6(11) . . ?
C6 C2 H2 112.7(11) . . ?
C6 C2 C3 102.01(12) . . ?
C2 C3 H3A 107.8(11) . . ?
C2 C3 H3B 110.5(13) . . ?
H3A C3 H3B 107.1(16) . . ?
C4 C3 C2 105.65(12) . . ?
C4 C3 H3A 109.7(11) . . ?
C4 C3 H3B 116.0(12) . . ?
C3 C4 H4A 110.3(12) . . ?
C3 C4 H4B 109.5(13) . . ?
H4A C4 H4B 107.9(17) . . ?
C5 C4 C3 106.63(12) . . ?
C5 C4 H4A 110.1(12) . . ?
C5 C4 H4B 112.4(13) . . ?
C4 C5 H5A 109.5(11) . . ?
C4 C5 H5B 112.7(11) . . ?
H5A C5 H5B 109.0(15) . . ?
C6 C5 C4 105.26(12) . . ?
C6 C5 H5A 109.4(10) . . ?
C6 C5 H5B 110.9(11) . . ?
C2 C6 H6 103.0(10) . . ?
C5 C6 C2 104.56(12) . . ?
C5 C6 H6 107.0(10) . . ?
C7 C6 C2 116.80(12) . . ?
C7 C6 C5 116.54(12) . . ?
C7 C6 H6 107.8(10) . . ?
C8 C7 C6 124.66(13) . . ?
C8 C7 C10 111.32(14) . . ?
C10 C7 C6 123.66(13) . . ?
C7 C8 H8 127.8(13) . . ?
C7 C8 C9A 112.0(7) . . ?
C7 C8 S1 113.42(12) . . ?
C9A C8 H8 120.0(14) . . ?
S1 C8 H8 118.7(13) . . ?
C10 C9 H9 132(2) . . ?
C10 C9 S1 112.9(9) . . ?
S1 C9 H9 115(2) . . ?
C8 C9A H9A 124.6 . . ?
C8 C9A S1A 110.8(9) . . ?
S1A C9A H9A 124.6 . . ?
C7 C10 H10 124.9(12) . . ?
C7 C10 S1A 116.8(4) . . ?
C9 C10 C7 112.1(7) . . ?
C9 C10 H10 123.0(14) . . ?
S1A C10 H10 118.4(13) . . ?
C1 O2 H2A 110.6(15) . . ?
C8 S1 C9 90.2(4) . . ?
C10 S1A C9A 89.0(6) . . ?

loop_
_geom_hbond_atom_site_label_D
_geom_hbond_atom_site_label_H
_geom_hbond_atom_site_label_A
_geom_hbond_distance_DH
_geom_hbond_distance_HA
_geom_hbond_distance_DA
_geom_hbond_angle_DHA
_geom_hbond_site_symmetry_A
_geom_hbond_publ_flag
O2 H2A O1 0.97(3) 1.71(3) 2.6760(16) 177(2) 3_766 yes

loop_
_geom_torsion_atom_site_label_1
_geom_torsion_atom_site_label_2
_geom_torsion_atom_site_label_3
_geom_torsion_atom_site_label_4
_geom_torsion
_geom_torsion_site_symmetry_1
_geom_torsion_site_symmetry_2
_geom_torsion_site_symmetry_3
_geom_torsion_site_symmetry_4
_geom_torsion_publ_flag
C1 C2 C3 C4 -87.46(15) . . . . ?
C1 C2 C6 C5 78.42(15) . . . . ?
C1 C2 C6 C7 -52.01(17) . . . . ?
C2 C3 C4 C5 -15.65(16) . . . . ?
C2 C6 C7 C8 139.43(14) . . . . ?
C2 C6 C7 C10 -48.10(19) . . . . ?
C3 C2 C6 C5 -40.10(14) . . . . ?
C3 C2 C6 C7 -170.53(12) . . . . ?
C3 C4 C5 C6 -9.28(16) . . . . ?
C4 C5 C6 C2 30.87(15) . . . . ?
C4 C5 C6 C7 161.45(12) . . . . ?
C5 C6 C7 C8 14.9(2) . . . . ?
C5 C6 C7 C10 -172.65(14) . . . . ?
C6 C2 C3 C4 34.14(14) . . . . ?
C6 C7 C8 C9A 169.6(7) . . . . ?
C6 C7 C8 S1 172.68(12) . . . . ?
C6 C7 C10 C9 -172.8(7) . . . . ?
C6 C7 C10 S1A -172.5(4) . . . . ?
C7 C8 C9A S1A 4.8(11) . . . . ?
C7 C8 S1 C9 0.4(5) . . . . ?
C7 C10 S1A C9A 1.6(7) . . . . ?
C8 C7 C10 C9 0.6(7) . . . . ?
C8 C7 C10 S1A 0.8(4) . . . . ?
C8 C9A S1A C10 -3.6(10) . . . . ?
C10 C7 C8 C9A -3.7(7) . . . . ?
C10 C7 C8 S1 -0.60(17) . . . . ?
C10 C9 S1 C8 0.0(9) . . . . ?
O1 C1 C2 C3 85.79(18) . . . . ?
O1 C1 C2 C6 -28.2(2) . . . . ?
O2 C1 C2 C3 -91.53(15) . . . . ?
O2 C1 C2 C6 154.52(13) . . . . ?
S1 C9 C10 C7 -0.3(11) . . . . ?

_shelx_res_file                  
;
TITL paob1924_a.res in P2(1)/c
    paob1924.res
    created by SHELXL-2018/3 at 12:30:43 on 06-Dec-2019
REM Old TITL paob1924 in P2(1)/c
REM SHELXT solution in P2(1)/c: R1 0.153, Rweak 0.134, Alpha 0.021
REM <I/s> 0.502 for 156 systematic absences, Orientation as input
REM Formula found by SHELXT: C9 O2 S
CELL 1.54184 5.386242 6.800966 24.977239 90 91.9976 90
ZERR 4 0.000245 0.000335 0.001281 0 0.0044 0
LATT 1
SYMM -X,0.5+Y,0.5-Z
SFAC C H O S
UNIT 40 48 8 4
EQIV $1 2-X,1-Y,1-Z
EADP S1A C9
EADP C9A S1

L.S. 16
PLAN  10
HTAB O2 O1_$1
bond $H
conf
BOND
list 4
fmap 2 53
acta
REM <olex2.extras>
REM <HklSrc "%.\\paob1924.hkl">
REM </olex2.extras>

WGHT    0.036500    0.364600
FVAR       7.33116   0.74920
C1    1    0.808374    0.311098    0.457331    11.00000    0.01748    0.01771 =
         0.01379    0.00372    0.00129    0.00249
C2    1    0.654046    0.161356    0.426446    11.00000    0.01509    0.02003 =
         0.01604    0.00236    0.00117   -0.00215
H2    2    0.482325    0.176635    0.437201    11.00000    0.02223
C3    1    0.749889   -0.048504    0.439550    11.00000    0.02413    0.01934 =
         0.02069    0.00503   -0.00308   -0.00478
H3A   2    0.612009   -0.140253    0.432827    11.00000    0.02660
H3B   2    0.796821   -0.058920    0.476409    11.00000    0.03126
C4    1    0.956999   -0.088737    0.399693    11.00000    0.02586    0.01984 =
         0.02724    0.00350   -0.00197    0.00338
H4A   2    1.118952   -0.077067    0.417613    11.00000    0.03458
H4B   2    0.941162   -0.219111    0.386286    11.00000    0.03792
C5    1    0.927942    0.067513    0.355028    11.00000    0.02098    0.01671 =
         0.01957   -0.00111    0.00142    0.00139
H5A   2    1.063991    0.163246    0.358575    11.00000    0.02171
H5B   2    0.927213    0.010299    0.319077    11.00000    0.02349
C6    1    0.679820    0.171023    0.365113    11.00000    0.01723    0.01615 =
         0.01468   -0.00014   -0.00037   -0.00246
H6    2    0.544002    0.081209    0.351313    11.00000    0.01602
C7    1    0.640726    0.368838    0.339039    11.00000    0.01710    0.01755 =
         0.01285   -0.00209   -0.00291   -0.00249
C8    1    0.781765    0.442441    0.298428    11.00000    0.01905    0.02042 =
         0.01638   -0.00152    0.00126   -0.00125
H8    2    0.917584    0.388840    0.284482    11.00000    0.02811
PART 1
C9    1    0.428506    0.651199    0.316136    21.00000    0.02303    0.01835 =
         0.02369    0.00489    0.00047    0.00149
H9    2    0.296006    0.774870    0.311883    21.00000    0.02851
PART 0
PART 2
C9A   1    0.677929    0.612009    0.275850   -21.00000    0.02113    0.01740 =
         0.01853    0.00540    0.00093    0.00093
AFIX  43
H9A   2    0.739272    0.677461    0.246412   -21.00000   -1.20000
AFIX   0
PART 0
C10   1    0.436652    0.492809    0.348994    11.00000    0.01880    0.02119 =
         0.02036   -0.00250    0.00223   -0.00212
H10   2    0.322001    0.470807    0.374615    11.00000    0.02428
O1    3    1.003424    0.380157    0.442246    11.00000    0.02614    0.03806 =
         0.02022   -0.00993    0.00770   -0.01428
O2    3    0.717703    0.355504    0.503837    11.00000    0.02630    0.03545 =
         0.02077   -0.00912    0.00870   -0.00978
H2A   2    0.823120    0.449621    0.522626    11.00000    0.06954
PART 1
S1    4    0.669987    0.655553    0.272139    21.00000    0.02113    0.01740 =
         0.01853    0.00540    0.00093    0.00093
PART 0
PART 2
S1A   4    0.406052    0.688120    0.311743   -21.00000    0.02303    0.01835 =
         0.02369    0.00489    0.00047    0.00149
HKLF 4


REM  paob1924_a.res in P2(1)/c
REM wR2 = 0.0781, GooF = S = 1.032, Restrained GooF = 1.032 for all data
REM R1 = 0.0306 for 1452 Fo > 4sig(Fo) and 0.0361 for all 1636 data
REM 173 parameters refined using 0 restraints

END

WGHT      0.0365      0.3646

REM Highest difference peak  0.322,  deepest hole -0.201,  1-sigma level  0.044
Q1    1   0.5526  0.6615  0.2973  11.00000  0.05    0.32
Q2    1   0.6706  0.1757  0.3983  11.00000  0.05    0.24
Q3    1   0.6994  0.0578  0.4361  11.00000  0.05    0.22
Q4    1   0.7334  0.2314  0.4382  11.00000  0.05    0.22
Q5    1   0.6596  0.4144  0.4789  11.00000  0.05    0.20
Q6    1   0.8658 -0.0636  0.4226  11.00000  0.05    0.19
Q7    1   0.8183  0.1331  0.3590  11.00000  0.05    0.18
Q8    1   0.7209  0.4030  0.3233  11.00000  0.05    0.17
Q9    1   0.5357  0.4153  0.3466  11.00000  0.05    0.16
Q10   1   0.6834  0.2737  0.3561  11.00000  0.05    0.15
;
_shelx_res_checksum              94461
_olex2_date_sample_data_collection 2019-12-02
_olex2_date_sample_submission    2019-11-28
_olex2_exptl_crystal_mounting_method 'oil on 200 micrometre micromount'
_olex2_submission_original_sample_id 'TD 4/98'
_olex2_submission_special_instructions 'No special instructions were received'
_oxdiff_exptl_absorpt_empirical_details 
;
Empirical correction (ABSPACK) includes:
- Absorption correction using spherical harmonics
- Frame scaling
;
_oxdiff_exptl_absorpt_empirical_full_max 1.151
_oxdiff_exptl_absorpt_empirical_full_min 0.842
####################################################################### 
# 
# This file contains crystal structure data downloaded from the 
# Cambridge Structural Database (CSD) hosted by the Cambridge 
# Crystallographic Data Centre (CCDC).
# 
# Full information about CCDC data access policies and citation 
# guidelines are available at http://www.ccdc.cam.ac.uk/access/V1 
# 
# Audit and citation data items may have been added by the CCDC. 
# Please retain this information to preserve the provenance of 
# this file and to allow appropriate attribution of the data. 
# 
#######################################################################

data_paob1927
_audit_block_doi                 10.5517/ccdc.csd.cc28crn2
_database_code_depnum_ccdc_archive 'CCDC 2096674'
loop_
_citation_id
_citation_doi
_citation_year
1 10.26434/chemrxiv-2025-mxs07 2025
loop_
_audit_author_name
_audit_author_address
'Adrian C Whitwood'
;University of York
United Kingdom
;
_audit_update_record             
;
2021-07-15 deposited with the CCDC.	2025-09-19 downloaded from the CCDC.
;
_audit_creation_date             2019-12-20
_audit_creation_method           
;
Olex2 1.2
(compiled 2018.05.29 svn.r3508 for OlexSys, GUI svn.r5506)
;
_shelx_SHELXL_version_number     2018/3
_chemical_name_common            ?
_chemical_name_systematic        ?
_chemical_formula_moiety         'C11 H11 F O3'
_chemical_formula_sum            'C11 H11 F O3'
_chemical_formula_weight         210.20
_chemical_melting_point          ?
_chemical_oxdiff_formula         'C11 H11 O3 F'
_chemical_oxdiff_usercomment     'Tom Downes TD 5/52'
loop_
_atom_type_symbol
_atom_type_description
_atom_type_scat_dispersion_real
_atom_type_scat_dispersion_imag
_atom_type_scat_source
C C 0.0181 0.0091 'International Tables Vol C Tables 4.2.6.8 and 6.1.1.4'
H H 0.0000 0.0000 'International Tables Vol C Tables 4.2.6.8 and 6.1.1.4'
F F 0.0727 0.0534 'International Tables Vol C Tables 4.2.6.8 and 6.1.1.4'
O O 0.0492 0.0322 'International Tables Vol C Tables 4.2.6.8 and 6.1.1.4'

_shelx_space_group_comment       
;
The symmetry employed for this shelxl refinement is uniquely defined
by the following loop, which should always be used as a source of
symmetry information in preference to the above space-group names.
They are only intended as comments.
;
_space_group_crystal_system      triclinic
_space_group_IT_number           2
_space_group_name_H-M_alt        'P -1'
_space_group_name_Hall           '-P 1'
loop_
_space_group_symop_operation_xyz
'x, y, z'
'-x, -y, -z'

_cell_length_a                   5.6368(5)
_cell_length_b                   11.7599(8)
_cell_length_c                   15.6467(12)
_cell_angle_alpha                68.397(7)
_cell_angle_beta                 86.839(7)
_cell_angle_gamma                87.855(6)
_cell_volume                     962.71(13)
_cell_formula_units_Z            4
_cell_measurement_reflns_used    2187
_cell_measurement_temperature    110.00(10)
_cell_measurement_theta_max      70.3690
_cell_measurement_theta_min      4.0830
_shelx_estimated_absorpt_T_max   ?
_shelx_estimated_absorpt_T_min   ?
_exptl_absorpt_coefficient_mu    1.000
_exptl_absorpt_correction_T_max  1.00000
_exptl_absorpt_correction_T_min  0.91049
_exptl_absorpt_correction_type   multi-scan
_exptl_absorpt_process_details   
;
CrysAlisPro 1.171.40.63a (Rigaku Oxford Diffraction, 2019)
Empirical absorption correction using spherical harmonics,
 implemented in SCALE3 ABSPACK scaling algorithm.
;
_exptl_absorpt_special_details   ?
_exptl_crystal_colour            'clear colourless'
_exptl_crystal_colour_lustre     clear
_exptl_crystal_colour_modifier   .
_exptl_crystal_colour_primary    colourless
_exptl_crystal_density_diffrn    1.450
_exptl_crystal_density_meas      ?
_exptl_crystal_density_method    ?
_exptl_crystal_description       needle
_exptl_crystal_F_000             440
loop_
_exptl_crystal_face_index_h
_exptl_crystal_face_index_k
_exptl_crystal_face_index_l
_exptl_crystal_face_perp_dist
1 -1 0 0.0756
0 -1 -2 0.0400
0 1 2 0.0564
1 2 -1 0.0756
-1 -1 2 0.0624
0 -2 -1 0.0576
-1 2 2 0.0873
0 2 1 0.0747
-1 1 -1 0.1026
-1 0 -1 0.1003
-1 -1 -2 0.0818
-1 -2 -2 0.0551
0 -1 2 0.0529
0 1 -2 0.0675
1 0 -1 0.0727
1 1 1 0.0829

_exptl_crystal_preparation       ?
_exptl_crystal_recrystallization_method Chloroform/Pentane
_exptl_crystal_size_max          0.189
_exptl_crystal_size_mid          0.146
_exptl_crystal_size_min          0.096
loop_
_exptl_oxdiff_crystal_face_indexfrac_h
_exptl_oxdiff_crystal_face_indexfrac_k
_exptl_oxdiff_crystal_face_indexfrac_l
_exptl_oxdiff_crystal_face_x
_exptl_oxdiff_crystal_face_y
_exptl_oxdiff_crystal_face_z
1.0003 -1.0000 -0.0003 -0.0315 0.3012 0.0674
-0.0012 -0.9999 -2.0008 0.1682 0.0316 0.1167
0.0012 0.9999 2.0008 -0.1682 -0.0316 -0.1167
1.0005 2.0000 -0.9999 0.2048 0.1956 -0.3274
-0.9998 -1.0001 2.0004 -0.2671 -0.2287 0.2043
-0.0010 -1.9999 -1.0007 0.0189 0.0679 0.2525
-0.9990 1.9999 2.0011 -0.1367 -0.3328 -0.1841
0.0010 1.9999 1.0007 -0.0189 -0.0679 -0.2525
-1.0008 1.0001 -1.0000 0.1373 -0.3028 -0.0738
-1.0010 0.0001 -1.0003 0.0938 -0.2681 0.0557
-1.0018 -0.9998 -2.0008 0.1562 -0.2349 0.1787
-1.0020 -1.9998 -2.0010 0.1127 -0.2002 0.3082
0.0007 -1.0001 2.0004 -0.2551 0.0378 0.1422
-0.0007 1.0001 -2.0004 0.2551 -0.0378 -0.1422
1.0000 0.0000 -1.0003 0.1178 0.2650 -0.0684
1.0013 0.9999 1.0005 -0.0503 0.2334 -0.1851

_exptl_transmission_factor_max   ?
_exptl_transmission_factor_min   ?
_diffrn_reflns_av_R_equivalents  0.0221
_diffrn_reflns_av_unetI/netI     0.0383
_diffrn_reflns_Laue_measured_fraction_full 0.997
_diffrn_reflns_Laue_measured_fraction_max 0.972
_diffrn_reflns_limit_h_max       6
_diffrn_reflns_limit_h_min       -6
_diffrn_reflns_limit_k_max       11
_diffrn_reflns_limit_k_min       -14
_diffrn_reflns_limit_l_max       17
_diffrn_reflns_limit_l_min       -19
_diffrn_reflns_number            6094
_diffrn_reflns_point_group_measured_fraction_full 0.997
_diffrn_reflns_point_group_measured_fraction_max 0.972
_diffrn_reflns_theta_full        67.684
_diffrn_reflns_theta_max         71.053
_diffrn_reflns_theta_min         4.044
_diffrn_ambient_environment      N~2~
_diffrn_ambient_temperature      110.00(10)
_diffrn_detector                 'CCD plate'
_diffrn_detector_area_resol_mean 16.1450
_diffrn_detector_type            Eos
_diffrn_measured_fraction_theta_full 0.997
_diffrn_measured_fraction_theta_max 0.972
_diffrn_measurement_details      
;
List of Runs (angles in degrees, time in seconds):

  # Type    Start    End  Width  t~exp~   \w     \q     \k     \f   Frames
#--------------------------------------------------------------------------
  1  \w     -6.00  20.00   1.00    1.00    --    0.00 -77.00-120.00   26
  2  \w     -6.00  39.00   1.00    1.00    --    0.00  77.00  30.00   45
  3  \w    -19.00  31.00   1.00    1.00    --    0.00  77.00-180.00   50
  4  \w    -20.00  13.00   1.00    1.00    --    0.00 -77.00-150.00   33
  5  \w     27.00 106.00   1.00    1.00    --   54.00-125.00 150.00   79
  6  \w     22.00  49.00   1.00    1.00    --   54.00 -57.00 150.00   27
  7  \w    -15.00  72.00   1.00    1.00    --   54.00 -57.00 -60.00   87
  8  \w     52.00  78.00   1.00    1.00    --   54.00-127.00 -38.00   26
  9  \w     48.00  82.00   1.00    1.00    --   54.00  57.00  60.00   34
 10  \w     -5.00  69.00   1.00    1.00    --   54.00 -37.00-180.00   74
 11  \w     58.00 123.00   1.00    1.00    --   54.00  57.00  90.00   65
 12  \w     54.00 121.00   1.00    1.00    --   54.00  37.00-180.00   67
 13  \w     54.00 130.00   1.00    2.00    --  108.00 -63.00 120.00   76
 14  \w     39.00  69.00   1.00    2.00    --  108.00 -91.00  60.00   30
 15  \w    107.00 155.00   1.00    2.00    --  108.00  77.00 -60.00   48
 16  \w     72.00 109.00   1.00    2.00    --  108.00-111.00 -30.00   37
 17  \w     84.00 174.00   1.00    2.00    --  108.00  37.00-150.00   90
 18  \w    119.00 173.00   1.00    2.00    --  108.00  63.00 150.00   54
 19  \w     59.00 127.00   1.00    2.00    --  108.00 -63.00   0.00   68
 20  \w    125.00 174.00   1.00    2.00    --  108.00 111.00 120.00   49
 21  \w     73.00 121.00   1.00    2.00    --  108.00 -50.00-150.00   48
 22  \w     45.00 101.00   1.00    2.00    --  108.00-111.00 150.00   56
 23  \w     80.00 106.00   1.00    2.00    --  108.00-111.00  60.00   26
 24  \w     74.00 105.00   1.00    2.00    --  108.00-111.00-120.00   31
 25  \w     37.00  63.00   1.00    2.00    --  108.00-111.00  60.00   26
 26  \w     89.00 155.00   1.00    2.00    --  108.00  63.00  90.00   66
 27  \w    104.00 175.00   1.00    2.00    --  108.00 111.00  30.00   71
 28  \w     78.00 104.00   1.00    2.00    --  108.00 178.00-120.00   26
;
_diffrn_measurement_device       'four-circle diffractometer'
_diffrn_measurement_device_type  'SuperNova, Dual, Cu at home/near, Eos'
_diffrn_measurement_method       '\w scans'
_diffrn_orient_matrix_type       
'CrysAlisPro convention (1999,Acta A55,543-557)'
_diffrn_orient_matrix_UB_11      0.0119975000
_diffrn_orient_matrix_UB_12      0.0435039000
_diffrn_orient_matrix_UB_13      -0.1057999000
_diffrn_orient_matrix_UB_21      0.2663807000
_diffrn_orient_matrix_UB_22      -0.0347639000
_diffrn_orient_matrix_UB_23      0.0014069000
_diffrn_orient_matrix_UB_31      -0.0620065000
_diffrn_orient_matrix_UB_32      -0.1294526000
_diffrn_orient_matrix_UB_33      0.0064091000
_diffrn_radiation_monochromator  mirror
_diffrn_radiation_probe          x-ray
_diffrn_radiation_type           CuK\a
_diffrn_radiation_wavelength     1.54184
_diffrn_source                   'micro-focus sealed X-ray tube'
_diffrn_source_type              'SuperNova (Cu) X-ray Source'
_reflns_Friedel_coverage         0.000
_reflns_Friedel_fraction_full    .
_reflns_Friedel_fraction_max     .
_reflns_number_gt                2936
_reflns_number_total             3610
_reflns_odcompleteness_completeness 99.85
_reflns_odcompleteness_iscentric 1
_reflns_odcompleteness_theta     66.97
_reflns_special_details          
;
 Reflections were merged by SHELXL according to the crystal
 class for the calculation of statistics and refinement.
 
 _reflns_Friedel_fraction is defined as the number of unique
 Friedel pairs measured divided by the number that would be
 possible theoretically, ignoring centric projections and
 systematic absences.
;
_reflns_threshold_expression     'I > 2\s(I)'
_computing_cell_refinement       'CrysAlisPro 1.171.40.63a (Rigaku OD, 2019)'
_computing_data_collection       'CrysAlisPro 1.171.40.63a (Rigaku OD, 2019)'
_computing_data_reduction        'CrysAlisPro 1.171.40.63a (Rigaku OD, 2019)'
_computing_molecular_graphics    'Olex2 (Dolomanov et al., 2009)'
_computing_publication_material  'Olex2 (Dolomanov et al., 2009)'
_computing_structure_refinement  'ShelXL (Sheldrick, 2015)'
_computing_structure_solution    'ShelXT (Sheldrick, 2015)'
_refine_diff_density_max         0.239
_refine_diff_density_min         -0.233
_refine_diff_density_rms         0.047
_refine_ls_extinction_coef       .
_refine_ls_extinction_method     none
_refine_ls_goodness_of_fit_ref   1.035
_refine_ls_hydrogen_treatment    mixed
_refine_ls_matrix_type           full
_refine_ls_number_parameters     279
_refine_ls_number_reflns         3610
_refine_ls_number_restraints     0
_refine_ls_R_factor_all          0.0517
_refine_ls_R_factor_gt           0.0400
_refine_ls_restrained_S_all      1.035
_refine_ls_shift/su_max          0.000
_refine_ls_shift/su_mean         0.000
_refine_ls_structure_factor_coef Fsqd
_refine_ls_weighting_details     
'w=1/[\s^2^(Fo^2^)+(0.0473P)^2^+0.2470P] where P=(Fo^2^+2Fc^2^)/3'
_refine_ls_weighting_scheme      calc
_refine_ls_wR_factor_gt          0.0969
_refine_ls_wR_factor_ref         0.1047
_refine_special_details          ?
_olex2_refinement_description    
;
1. Fixed Uiso
 At 1.2 times of:
  All C(H) groups, All C(H,H) groups
2.a Ternary CH refined with riding coordinates:
 C15(H15), C14(H14), C10(H10), C7(H7)
2.b Secondary CH2 refined with riding coordinates:
 C12(H12A,H12B), C13(H13A,H13B), C9(H9A,H9B), C8(H8A,H8B)
2.c Aromatic/amide H refined with riding coordinates:
 C22(H22), C18(H18), C4(H4), C21(H21), C5(H5A), C19(H19), C3(H3A), C2(H2)
;
_atom_sites_solution_hydrogens   mixed
_atom_sites_solution_primary     dual
_atom_sites_solution_secondary   ?
loop_
_atom_site_label
_atom_site_type_symbol
_atom_site_fract_x
_atom_site_fract_y
_atom_site_fract_z
_atom_site_U_iso_or_equiv
_atom_site_adp_type
_atom_site_occupancy
_atom_site_site_symmetry_order
_atom_site_calc_flag
_atom_site_refinement_flags_posn
_atom_site_refinement_flags_adp
_atom_site_refinement_flags_occupancy
_atom_site_disorder_assembly
_atom_site_disorder_group
F2 F 0.7439(2) 0.98070(11) 0.48544(8) 0.0320(3) Uani 1 1 d . . . . .
F1 F 0.5929(2) 0.36375(11) 0.49828(8) 0.0372(3) Uani 1 1 d . . . . .
O5 O 1.1329(2) 0.99088(11) 0.13753(9) 0.0233(3) Uani 1 1 d . . . . .
O4 O 0.4952(2) 0.74706(10) 0.16184(9) 0.0206(3) Uani 1 1 d . . . . .
O2 O 0.5310(2) 0.49223(11) 0.10714(9) 0.0235(3) Uani 1 1 d . . . . .
O3 O 0.2112(2) 0.60691(11) 0.11628(9) 0.0230(3) Uani 1 1 d . . . . .
O1 O 0.1926(2) 0.19666(10) 0.16564(9) 0.0224(3) Uani 1 1 d . . . . .
O6 O 0.7839(2) 1.07494(11) 0.08317(9) 0.0273(3) Uani 1 1 d . . . . .
C16 C 0.9150(3) 0.98687(15) 0.11077(11) 0.0176(3) Uani 1 1 d . . . . .
C11 C 0.3185(3) 0.50604(15) 0.11186(11) 0.0176(3) Uani 1 1 d . . . . .
C17 C 0.8218(3) 0.81818(14) 0.29267(11) 0.0163(3) Uani 1 1 d . . . . .
C6 C 0.1808(3) 0.35064(14) 0.29229(11) 0.0178(3) Uani 1 1 d . . . . .
C15 C 0.8561(3) 0.85866(14) 0.11862(11) 0.0167(3) Uani 1 1 d . . . . .
H15 H 0.971817 0.833180 0.079781 0.020 Uiso 1 1 calc R . . . .
C22 C 0.6184(3) 0.88763(15) 0.29663(12) 0.0196(4) Uani 1 1 d . . . . .
H22 H 0.500154 0.897617 0.255142 0.024 Uiso 1 1 calc R . . . .
C20 C 0.7671(3) 0.92529(16) 0.42270(12) 0.0206(4) Uani 1 1 d . . . . .
C18 C 0.9938(3) 0.80228(15) 0.35695(12) 0.0206(4) Uani 1 1 d . . . . .
H18 H 1.128738 0.754661 0.356023 0.025 Uiso 1 1 calc R . . . .
C14 C 0.8665(3) 0.76362(14) 0.21935(11) 0.0168(3) Uani 1 1 d . . . . .
H14 H 1.022417 0.722246 0.227477 0.020 Uiso 1 1 calc R . . . .
C10 C 0.1365(3) 0.41254(15) 0.11663(12) 0.0190(4) Uani 1 1 d . . . . .
H10 H 0.008227 0.454240 0.076098 0.023 Uiso 1 1 calc R . . . .
C7 C 0.0267(3) 0.34837(15) 0.21643(11) 0.0180(3) Uani 1 1 d . . . . .
H7 H -0.128203 0.386418 0.221832 0.022 Uiso 1 1 calc R . . . .
C12 C 0.6068(3) 0.84809(15) 0.08858(12) 0.0195(4) Uani 1 1 d . . . . .
H12A H 0.516027 0.923207 0.078790 0.023 Uiso 1 1 calc R . . . .
H12B H 0.616089 0.832660 0.031699 0.023 Uiso 1 1 calc R . . . .
C4 C 0.3886(3) 0.28029(16) 0.31478(12) 0.0223(4) Uani 1 1 d . . . . .
H4 H 0.435382 0.229936 0.282696 0.027 Uiso 1 1 calc R . . . .
C21 C 0.5902(3) 0.94199(16) 0.36171(12) 0.0217(4) Uani 1 1 d . . . . .
H21 H 0.454909 0.988666 0.364086 0.026 Uiso 1 1 calc R . . . .
C5 C 0.1156(3) 0.42542(15) 0.34131(12) 0.0225(4) Uani 1 1 d . . . . .
H5A H -0.022964 0.472771 0.327293 0.027 Uiso 1 1 calc R . . . .
C1 C 0.4563(3) 0.35967(16) 0.43009(12) 0.0244(4) Uani 1 1 d . . . . .
C13 C 0.6786(3) 0.67371(14) 0.21830(12) 0.0205(4) Uani 1 1 d . . . . .
H13A H 0.746189 0.615574 0.192570 0.025 Uiso 1 1 calc R . . . .
H13B H 0.615351 0.629055 0.280141 0.025 Uiso 1 1 calc R . . . .
C19 C 0.9673(3) 0.85638(16) 0.42244(12) 0.0233(4) Uani 1 1 d . . . . .
H19 H 1.083016 0.845899 0.464976 0.028 Uiso 1 1 calc R . . . .
C3 C 0.2537(3) 0.43092(16) 0.41106(13) 0.0253(4) Uani 1 1 d . . . . .
H3A H 0.209640 0.481221 0.443477 0.030 Uiso 1 1 calc R . . . .
C9 C 0.2359(4) 0.30799(16) 0.08804(13) 0.0256(4) Uani 1 1 d . . . . .
H9A H 0.156525 0.307051 0.034854 0.031 Uiso 1 1 calc R . . . .
H9B H 0.404845 0.317642 0.072659 0.031 Uiso 1 1 calc R . . . .
C8 C -0.0105(3) 0.22041(16) 0.21647(13) 0.0233(4) Uani 1 1 d . . . . .
H8A H -0.018703 0.160614 0.278829 0.028 Uiso 1 1 calc R . . . .
H8B H -0.156039 0.217842 0.186977 0.028 Uiso 1 1 calc R . . . .
C2 C 0.5269(3) 0.28410(17) 0.38421(13) 0.0260(4) Uani 1 1 d . . . . .
H2 H 0.664745 0.236329 0.399313 0.031 Uiso 1 1 calc R . . . .
H3 H 0.322(5) 0.656(2) 0.1251(18) 0.054(8) Uiso 1 1 d . . . . .
H5 H 1.156(5) 1.064(3) 0.1432(19) 0.064(9) Uiso 1 1 d . . . . .

loop_
_atom_site_aniso_label
_atom_site_aniso_U_11
_atom_site_aniso_U_22
_atom_site_aniso_U_33
_atom_site_aniso_U_23
_atom_site_aniso_U_13
_atom_site_aniso_U_12
F2 0.0339(6) 0.0426(7) 0.0301(6) -0.0260(5) 0.0022(5) -0.0045(5)
F1 0.0445(7) 0.0409(7) 0.0288(6) -0.0132(5) -0.0193(5) -0.0010(5)
O5 0.0214(6) 0.0169(6) 0.0348(7) -0.0131(5) 0.0002(5) -0.0033(5)
O4 0.0194(6) 0.0146(5) 0.0267(7) -0.0057(5) -0.0045(5) -0.0022(4)
O2 0.0220(7) 0.0229(6) 0.0263(7) -0.0098(5) -0.0009(5) -0.0015(5)
O3 0.0207(6) 0.0157(6) 0.0333(7) -0.0091(5) -0.0053(5) -0.0012(5)
O1 0.0253(7) 0.0167(6) 0.0266(7) -0.0097(5) 0.0006(5) -0.0038(5)
O6 0.0353(8) 0.0155(6) 0.0306(7) -0.0066(5) -0.0126(6) 0.0027(5)
C16 0.0235(9) 0.0157(8) 0.0134(8) -0.0051(6) 0.0016(6) -0.0034(6)
C11 0.0228(9) 0.0164(8) 0.0129(8) -0.0039(6) -0.0037(6) -0.0019(6)
C17 0.0196(8) 0.0138(7) 0.0143(8) -0.0037(6) 0.0005(6) -0.0038(6)
C6 0.0211(9) 0.0142(7) 0.0151(8) -0.0014(6) -0.0003(7) -0.0059(6)
C15 0.0185(8) 0.0157(8) 0.0172(8) -0.0076(6) 0.0004(6) -0.0009(6)
C22 0.0190(9) 0.0211(8) 0.0177(8) -0.0056(7) -0.0024(7) -0.0018(6)
C20 0.0268(9) 0.0226(8) 0.0159(8) -0.0111(7) 0.0048(7) -0.0075(7)
C18 0.0192(9) 0.0188(8) 0.0227(9) -0.0061(7) -0.0034(7) 0.0007(6)
C14 0.0181(8) 0.0136(7) 0.0183(8) -0.0051(6) -0.0026(6) 0.0005(6)
C10 0.0235(9) 0.0169(8) 0.0173(8) -0.0062(6) -0.0046(7) -0.0023(6)
C7 0.0175(8) 0.0169(8) 0.0195(8) -0.0062(6) -0.0027(7) -0.0020(6)
C12 0.0225(9) 0.0190(8) 0.0174(8) -0.0065(7) -0.0029(7) -0.0022(7)
C4 0.0239(9) 0.0216(8) 0.0201(9) -0.0062(7) -0.0012(7) 0.0008(7)
C21 0.0183(8) 0.0222(8) 0.0246(9) -0.0090(7) 0.0016(7) 0.0003(6)
C5 0.0246(9) 0.0165(8) 0.0254(9) -0.0061(7) -0.0050(7) 0.0004(7)
C1 0.0299(10) 0.0245(9) 0.0162(8) -0.0026(7) -0.0083(7) -0.0065(7)
C13 0.0227(9) 0.0129(8) 0.0255(9) -0.0058(7) -0.0063(7) 0.0007(6)
C19 0.0239(9) 0.0273(9) 0.0192(9) -0.0082(7) -0.0050(7) -0.0034(7)
C3 0.0340(10) 0.0206(8) 0.0226(9) -0.0088(7) -0.0050(8) -0.0026(7)
C9 0.0377(11) 0.0187(9) 0.0218(9) -0.0090(7) 0.0031(8) -0.0082(7)
C8 0.0242(9) 0.0203(9) 0.0266(9) -0.0100(7) 0.0028(7) -0.0072(7)
C2 0.0216(9) 0.0277(9) 0.0246(9) -0.0046(7) -0.0058(7) 0.0039(7)

_geom_special_details            
;
 All esds (except the esd in the dihedral angle between two l.s. planes)
 are estimated using the full covariance matrix.  The cell esds are taken
 into account individually in the estimation of esds in distances, angles
 and torsion angles; correlations between esds in cell parameters are only
 used when they are defined by crystal symmetry.  An approximate (isotropic)
 treatment of cell esds is used for estimating esds involving l.s. planes.
;
loop_
_geom_bond_atom_site_label_1
_geom_bond_atom_site_label_2
_geom_bond_distance
_geom_bond_site_symmetry_2
_geom_bond_publ_flag
F2 C20 1.362(2) . ?
F1 C1 1.365(2) . ?
O5 C16 1.327(2) . ?
O4 C12 1.447(2) . ?
O4 C13 1.437(2) . ?
O2 C11 1.204(2) . ?
O3 C11 1.334(2) . ?
O1 C9 1.438(2) . ?
O1 C8 1.435(2) . ?
O6 C16 1.206(2) . ?
C16 C15 1.515(2) . ?
C11 C10 1.511(2) . ?
C17 C22 1.395(2) . ?
C17 C18 1.394(2) . ?
C17 C14 1.513(2) . ?
C6 C7 1.518(2) . ?
C6 C4 1.392(2) . ?
C6 C5 1.392(2) . ?
C15 C14 1.564(2) . ?
C15 C12 1.530(2) . ?
C22 C21 1.387(2) . ?
C20 C21 1.377(2) . ?
C20 C19 1.365(3) . ?
C18 C19 1.390(3) . ?
C14 C13 1.529(2) . ?
C10 C7 1.566(2) . ?
C10 C9 1.533(2) . ?
C7 C8 1.527(2) . ?
C4 C2 1.386(2) . ?
C5 C3 1.397(2) . ?
C1 C3 1.370(3) . ?
C1 C2 1.369(3) . ?

loop_
_geom_angle_atom_site_label_1
_geom_angle_atom_site_label_2
_geom_angle_atom_site_label_3
_geom_angle
_geom_angle_site_symmetry_1
_geom_angle_site_symmetry_3
_geom_angle_publ_flag
C13 O4 C12 108.09(12) . . ?
C8 O1 C9 106.52(13) . . ?
O5 C16 C15 111.20(14) . . ?
O6 C16 O5 123.68(15) . . ?
O6 C16 C15 125.12(16) . . ?
O2 C11 O3 123.83(15) . . ?
O2 C11 C10 125.79(16) . . ?
O3 C11 C10 110.35(14) . . ?
C22 C17 C14 122.53(15) . . ?
C18 C17 C22 118.48(16) . . ?
C18 C17 C14 118.95(15) . . ?
C4 C6 C7 122.10(16) . . ?
C5 C6 C7 119.73(15) . . ?
C5 C6 C4 118.18(16) . . ?
C16 C15 C14 112.75(13) . . ?
C16 C15 C12 113.71(14) . . ?
C12 C15 C14 105.22(13) . . ?
C21 C22 C17 120.80(16) . . ?
F2 C20 C21 118.98(16) . . ?
F2 C20 C19 118.27(16) . . ?
C19 C20 C21 122.74(16) . . ?
C19 C18 C17 121.15(16) . . ?
C17 C14 C15 114.21(13) . . ?
C17 C14 C13 114.61(14) . . ?
C13 C14 C15 100.53(13) . . ?
C11 C10 C7 112.14(14) . . ?
C11 C10 C9 114.02(15) . . ?
C9 C10 C7 105.06(13) . . ?
C6 C7 C10 114.65(13) . . ?
C6 C7 C8 113.99(14) . . ?
C8 C7 C10 100.21(13) . . ?
O4 C12 C15 106.77(13) . . ?
C2 C4 C6 121.08(17) . . ?
C20 C21 C22 118.51(16) . . ?
C6 C5 C3 121.48(17) . . ?
F1 C1 C3 118.42(17) . . ?
F1 C1 C2 118.64(17) . . ?
C2 C1 C3 122.94(17) . . ?
O4 C13 C14 105.71(12) . . ?
C20 C19 C18 118.30(16) . . ?
C1 C3 C5 117.71(17) . . ?
O1 C9 C10 106.42(14) . . ?
O1 C8 C7 105.01(13) . . ?
C1 C2 C4 118.61(17) . . ?

_shelx_res_file                  
;
TITL paob1927_a.res in P-1
    paob1927.res
    created by SHELXL-2018/3 at 16:43:47 on 20-Dec-2019
REM Old TITL paob1927 in P-1
REM SHELXT solution in P-1: R1 0.131, Rweak 0.006, Alpha 0.032
REM <I/s> 0.000 for 0 systematic absences, Orientation as input
REM Formula found by SHELXT: C22 O6 F2
CELL 1.54184 5.636844 11.759933 15.646699 68.3966 86.8389 87.8552
ZERR 4 0.000457 0.00077 0.001228 0.0067 0.0065 0.006
LATT 1
SFAC C H F O
UNIT 44 44 4 12

L.S. 4 0 0
PLAN  20
BOND
list 4
fmap 2 53
ACTA
REM <olex2.extras>
REM <HklSrc "%.\\paob1927.hkl">
REM </olex2.extras>

WGHT    0.047300    0.247000
FVAR       7.63434
F2    3    0.743865    0.980698    0.485440    11.00000    0.03390    0.04256 =
         0.03009   -0.02598    0.00221   -0.00453
F1    3    0.592868    0.363748    0.498277    11.00000    0.04447    0.04086 =
         0.02880   -0.01320   -0.01926   -0.00101
O5    4    1.132908    0.990883    0.137526    11.00000    0.02136    0.01692 =
         0.03479   -0.01312    0.00025   -0.00330
O4    4    0.495231    0.747055    0.161838    11.00000    0.01943    0.01461 =
         0.02671   -0.00573   -0.00446   -0.00220
O2    4    0.530976    0.492229    0.107142    11.00000    0.02195    0.02292 =
         0.02627   -0.00976   -0.00088   -0.00148
O3    4    0.211203    0.606914    0.116276    11.00000    0.02075    0.01572 =
         0.03330   -0.00914   -0.00529   -0.00125
O1    4    0.192557    0.196659    0.165635    11.00000    0.02529    0.01675 =
         0.02659   -0.00969    0.00058   -0.00384
O6    4    0.783907    1.074940    0.083171    11.00000    0.03528    0.01552 =
         0.03061   -0.00658   -0.01256    0.00271
C16   1    0.915021    0.986869    0.110765    11.00000    0.02351    0.01573 =
         0.01345   -0.00514    0.00161   -0.00339
C11   1    0.318507    0.506039    0.111864    11.00000    0.02283    0.01640 =
         0.01288   -0.00385   -0.00371   -0.00187
C17   1    0.821797    0.818184    0.292667    11.00000    0.01964    0.01381 =
         0.01431   -0.00368    0.00055   -0.00380
C6    1    0.180794    0.350635    0.292294    11.00000    0.02112    0.01419 =
         0.01512   -0.00142   -0.00034   -0.00593
C15   1    0.856087    0.858665    0.118618    11.00000    0.01852    0.01567 =
         0.01721   -0.00756    0.00038   -0.00091
AFIX  13
H15   2    0.971817    0.833180    0.079781    11.00000   -1.20000
AFIX   0
C22   1    0.618368    0.887628    0.296629    11.00000    0.01905    0.02115 =
         0.01766   -0.00559   -0.00237   -0.00181
AFIX  43
H22   2    0.500154    0.897617    0.255142    11.00000   -1.20000
AFIX   0
C20   1    0.767066    0.925294    0.422702    11.00000    0.02678    0.02260 =
         0.01589   -0.01113    0.00484   -0.00752
C18   1    0.993849    0.802284    0.356952    11.00000    0.01925    0.01881 =
         0.02266   -0.00607   -0.00336    0.00069
AFIX  43
H18   2    1.128738    0.754661    0.356023    11.00000   -1.20000
AFIX   0
C14   1    0.866469    0.763620    0.219354    11.00000    0.01809    0.01357 =
         0.01834   -0.00511   -0.00257    0.00047
AFIX  13
H14   2    1.022417    0.722246    0.227477    11.00000   -1.20000
AFIX   0

C10   1    0.136493    0.412537    0.116626    11.00000    0.02349    0.01691 =
         0.01728   -0.00624   -0.00459   -0.00226
AFIX  13
H10   2    0.008227    0.454240    0.076098    11.00000   -1.20000
AFIX   0
C7    1    0.026717    0.348370    0.216428    11.00000    0.01754    0.01686 =
         0.01946   -0.00615   -0.00266   -0.00199
AFIX  13
H7    2   -0.128203    0.386418    0.221832    11.00000   -1.20000
AFIX   0

C12   1    0.606811    0.848086    0.088584    11.00000    0.02252    0.01896 =
         0.01735   -0.00646   -0.00286   -0.00218
AFIX  23
H12A  2    0.516027    0.923207    0.078790    11.00000   -1.20000
H12B  2    0.616089    0.832660    0.031699    11.00000   -1.20000
AFIX   0

C4    1    0.388604    0.280295    0.314781    11.00000    0.02391    0.02162 =
         0.02014   -0.00620   -0.00119    0.00078
AFIX  43
H4    2    0.435382    0.229936    0.282696    11.00000   -1.20000
AFIX   0

C21   1    0.590214    0.941992    0.361713    11.00000    0.01826    0.02222 =
         0.02463   -0.00902    0.00156    0.00031
AFIX  43
H21   2    0.454909    0.988666    0.364086    11.00000   -1.20000
AFIX   0

C5    1    0.115625    0.425417    0.341308    11.00000    0.02461    0.01651 =
         0.02535   -0.00613   -0.00503    0.00039
AFIX  43
H5A   2   -0.022964    0.472771    0.327293    11.00000   -1.20000
AFIX   0
C1    1    0.456327    0.359671    0.430088    11.00000    0.02990    0.02445 =
         0.01615   -0.00262   -0.00834   -0.00653

C13   1    0.678567    0.673707    0.218296    11.00000    0.02274    0.01291 =
         0.02545   -0.00581   -0.00625    0.00067
AFIX  23
H13A  2    0.746189    0.615574    0.192570    11.00000   -1.20000
H13B  2    0.615351    0.629055    0.280141    11.00000   -1.20000
AFIX   0
C19   1    0.967325    0.856381    0.422439    11.00000    0.02393    0.02727 =
         0.01918   -0.00817   -0.00503   -0.00337
AFIX  43
H19   2    1.083016    0.845899    0.464976    11.00000   -1.20000
AFIX   0

C3    1    0.253707    0.430922    0.411060    11.00000    0.03398    0.02063 =
         0.02257   -0.00875   -0.00502   -0.00259
AFIX  43
H3A   2    0.209640    0.481221    0.443477    11.00000   -1.20000
AFIX   0
C9    1    0.235855    0.307989    0.088044    11.00000    0.03771    0.01871 =
         0.02185   -0.00904    0.00312   -0.00819
AFIX  23
H9A   2    0.156525    0.307051    0.034854    11.00000   -1.20000
H9B   2    0.404845    0.317642    0.072659    11.00000   -1.20000
AFIX   0
C8    1   -0.010484    0.220411    0.216469    11.00000    0.02425    0.02034 =
         0.02665   -0.01001    0.00283   -0.00724
AFIX  23
H8A   2   -0.018703    0.160614    0.278829    11.00000   -1.20000
H8B   2   -0.156039    0.217842    0.186977    11.00000   -1.20000
AFIX   0
C2    1    0.526912    0.284099    0.384210    11.00000    0.02160    0.02772 =
         0.02462   -0.00455   -0.00583    0.00387
AFIX  43
H2    2    0.664745    0.236329    0.399313    11.00000   -1.20000
AFIX   0
H3    2    0.322382    0.655607    0.125101    11.00000    0.05379

H5    2    1.156476    1.064445    0.143235    11.00000    0.06444
HKLF 4


REM  paob1927_a.res in P-1
REM wR2 = 0.1047, GooF = S = 1.035, Restrained GooF = 1.035 for all data
REM R1 = 0.0400 for 2936 Fo > 4sig(Fo) and 0.0517 for all 3610 data
REM 279 parameters refined using 0 restraints

END

WGHT      0.0473      0.2470

REM Highest difference peak  0.239,  deepest hole -0.233,  1-sigma level  0.047
Q1    1   0.8372  0.7912  0.2583  11.00000  0.05    0.24
Q2    1   0.7317  0.8576  0.1028  11.00000  0.05    0.24
Q3    1   0.6354  1.1117  0.1262  11.00000  0.05    0.22
Q4    1   0.2952  0.3214  0.2973  11.00000  0.05    0.22
Q5    1   0.0069  0.2820  0.2218  11.00000  0.05    0.22
Q6    1   0.8743  0.7788  0.3368  11.00000  0.05    0.22
Q7    1   0.8801  0.9204  0.1174  11.00000  0.05    0.22
Q8    1   0.2502  0.4789  0.4875  11.00000  0.05    0.21
Q9    1   0.7085  0.8388  0.2967  11.00000  0.05    0.21
Q10   1   0.8681  0.8233  0.1696  11.00000  0.05    0.21
Q11   1   0.2596  0.5809  0.0865  11.00000  0.05    0.20
Q12   1   0.2042  0.4159  0.2831  11.00000  0.05    0.20
Q13   1   1.0898  0.8617  0.5040  11.00000  0.05    0.20
Q14   1   0.2535  0.3610  0.1050  11.00000  0.05    0.19
Q15   1   0.3031  0.3640  0.4391  11.00000  0.05    0.19
Q16   1   0.5297  0.6413  0.2797  11.00000  0.05    0.18
Q17   1   0.1196  0.3655  0.3211  11.00000  0.05    0.18
Q18   1   0.1166  0.3463  0.2605  11.00000  0.05    0.17
Q19   1   0.7116  0.6789  0.1563  11.00000  0.05    0.17
Q20   1   0.2170  0.4565  0.1110  11.00000  0.05    0.17
;
_shelx_res_checksum              58317
_olex2_date_sample_data_collection 2019-12-20
_olex2_date_sample_submission    2019-12-13
_olex2_submission_special_instructions 'No special instructions were received'
_oxdiff_exptl_absorpt_empirical_details 
;
Empirical correction (ABSPACK) includes:
- Absorption correction using spherical harmonics
- Frame scaling
;
_oxdiff_exptl_absorpt_empirical_full_max 1.488
_oxdiff_exptl_absorpt_empirical_full_min 0.748
